# Supplementary material for: Modulation of the Gut Microbiota by the Plantaricin-Producing Lactiplantibacillus plantarum D13, Analysed in the DSS-Induced Colitis Mouse Model
Source: Int J Mol Sci. 2023 Oct 18;24(20):15322. doi: 10.3390/ijms242015322 (PMC10607255; doi:10.3390/ijms242015322)
Supplement: Supplementary file 1 [file ijms-24-15322-s001.zip]

Archive with 5 entries (5 files):
- Supplementary files/Supplementary Figure 1.tiff
- Supplementary files/Supplementary Table 1.pdf
- Supplementary files/Supplementary Table 2.pdf
- Supplementary files/Supplementary Table 3.pdf
- Supplementary files/Supplementary Table 4.pdf
